# Supplementary material for: Data on in vivo phenotypes of GFRα1-positive spermatogonia stimulated by interstitial GDNF signals in mouse testes
Source: Data Brief. 2016 Aug 3;8:1255–8. doi: 10.1016/j.dib.2016.07.055 (PMC4983105; doi:10.1016/j.dib.2016.07.055)
Supplement: Supplementary file 1 — Supplementary material. [file mmc1.zip]

Archive with 2 entries (2 files):
- coi_A.Uchida.pdf
- coi_Y.Kanai.pdf
